# Supplementary material for: Unveiling the Hidden Diversity of Rock-Inhabiting Fungi: Chaetothyriales from China
Source: J Fungi (Basel). 2020 Sep 24;6(4):187. doi: 10.3390/jof6040187 (PMC7711927; doi:10.3390/jof6040187)
Supplement: Supplementary file 1 [file jof-06-00187-s001.zip]

Archive with 3 entries (2 files):
- Supplementary table and figures/
- Supplementary table and figures/Supplementary Figures.docx
- Supplementary table and figures/Table S1..doc
